# Supplementary material for: The Cannabis Plant as a Complex System: Interrelationships between Cannabinoid Compositions, Morphological, Physiological and Phenological Traits
Source: Plants (Basel). 2023 Jan 21;12(3):493. doi: 10.3390/plants12030493 (PMC9919051; doi:10.3390/plants12030493)
Supplement: Supplementary file 1 [file plants-12-00493-s001.zip]

Archive with 4 entries (4 files):
- Supplementary/Figure S1- Spatial adjustments.pdf
- Supplementary/Table S1-  Shapiro-Wilk test for the examination of normal distributions.xlsx
- Supplementary/Table S2- The ratio between TS-CBG to TS-CBGV.xlsx
- Supplementary/Table S3- Variation between the highest and lowest measured cannabinoid quantities .xlsx
