# Supplementary material for: The Cannabis Plant as a Complex System: Interrelationships between Cannabinoid Compositions, Morphological, Physiological and Phenological Traits
Source: Plants (Basel). 2023 Jan 21;12(3):493. doi: 10.3390/plants12030493 (PMC9919051; doi:10.3390/plants12030493)
Supplement: Supplementary file 1 [file plants-12-00493-s001.zip › Supplementary/Table S1- Shapiro-Wilk test for the examination of normal distributions.xlsx]

## Sheet: Sheet1
Table S1: Shapiro-Wilk test for the examination of normal distributions of all examined parameters, when the data is separated according to major cannabinoid strain groups (high-THC and blended THC:CBD).
Parameter	High THC strains		Blended THC:CBD strains
	W	p-value	W	p-value
CBC	0.95	0.003	0.96	0.09
CBD	---	---	0.98	0.57
CBDV	---	---	0.61	<0.001
CBG	0.92	<0.001	0.99	0.85
CBN	0.98	0.15	0.98	0.68
TCC	0.99	0.93	0.98	0.56
THC	0.99	0.66	0.98	0.65
THCV	0.73	<0.001	0.65	<0.001
TCPP	0.89	<0.001	0.97	0.26
TS.CBG	0.99	0.86	0.98	0.64
TS.CBGV	0.73	<0.001	0.63	<0.001
* Parameters with P>0.05 are normally distributed (the null hypothesis postulates that the population is normally distributed).
