# Supplementary material for: The Cannabis Plant as a Complex System: Interrelationships between Cannabinoid Compositions, Morphological, Physiological and Phenological Traits
Source: Plants (Basel). 2023 Jan 21;12(3):493. doi: 10.3390/plants12030493 (PMC9919051; doi:10.3390/plants12030493)
Supplement: Supplementary file 1 [file plants-12-00493-s001.zip › Supplementary/Table S2- The ratio between TS-CBG to TS-CBGV.xlsx]

## Sheet: TS-CBG and TS-CBGV ratio 
Table S2: the ratio between TS-CBG to TS-CBGV.
Strain.ID	Strain group	Strain type	Total synthesised CBG (mg/g)	Total synthesised CBGV (mg/g)	CBG/CBGV ratio
446027	1	Blended CBD:THC	66.63	2.52	26.4405
446040	1	Blended CBD:THC	47	2.53	18.5771
446028	1	Blended CBD:THC	25.37	1.17	21.6838
446037	1	Blended CBD:THC	49.32	0.27	182.667
446039	1	Blended CBD:THC	38.45	1.95	19.7179
446032	1	Blended CBD:THC	83.45	2.9	28.7759
446038	1	Blended CBD:THC	67.83	1.22	55.5984
446055	1	Blended CBD:THC	68.26	0.4	170.65
446054	1	Blended CBD:THC	48.99	1.72	28.4826
444784	2	Blended CBD:THC	71.31	0.18	396.167
444774	2	Blended CBD:THC	109.7	0.27	406.296
444742	2	Blended CBD:THC	115.39	0.27	427.37
444785	2	Blended CBD:THC	90.19	0.21	429.476
444738	2	Blended CBD:THC	87.33	0.2	436.65
444739	2	Blended CBD:THC	81.36	0.18	452
444749	2	Blended CBD:THC	114.48	0.25	457.92
445174	3	Blended CBD:THC	93.91	0.57	164.754
445180	3	Blended CBD:THC	93.68	0.55	170.327
445176	3	Blended CBD:THC	143.72	0.8	179.65
445140	3	Blended CBD:THC	107.41	0.59	182.051
445155	3	Blended CBD:THC	109.28	0.55	198.691
445173	3	Blended CBD:THC	85.45	0.43	198.721
445166	3	Blended CBD:THC	101.42	0.51	198.863
445185	3	Blended CBD:THC	82.36	0.41	200.878
445169	3	Blended CBD:THC	72.82	0.36	202.278
445146	3	Blended CBD:THC	90.49	0.43	210.442
445138	3	Blended CBD:THC	78.76	0.37	212.865
445139	3	Blended CBD:THC	83.08	0.39	213.026
445151	3	Blended CBD:THC	66.37	0.31	214.097
445183	3	Blended CBD:THC	95.87	0.44	217.886
445167	3	Blended CBD:THC	94.31	0.43	219.326
445137	3	Blended CBD:THC	77.93	0.34	229.206
445178	3	Blended CBD:THC	58.25	0.25	233
445145	3	Blended CBD:THC	105.59	0.43	245.558
445181	3	Blended CBD:THC	89.94	0.34	264.529
445172	3	Blended CBD:THC	105.52	0.26	405.846
446052	4	Blended CBD:THC	92.22	0.52	177.346
446033	4	Blended CBD:THC	85.29	0.48	177.688
446051	4	Blended CBD:THC	65.19	0.27	241.444
446064	4	Blended CBD:THC	82.4	0.48	171.667
446034	4	Blended CBD:THC	94.07	0.47	200.149
446062	4	Blended CBD:THC	74.97	0.5	149.94
446059	4	Blended CBD:THC	116.43	0.63	184.81
446053	4	Blended CBD:THC	82.36	0.4	205.9
446061	4	Blended CBD:THC	92.2	0.56	164.643
445020	5	High THC	71.6	0.29	246.897
444999	5	High THC	94.72	0.34	278.588
445007	5	High THC	79.35	0.25	317.4
445026	5	High THC	87.24	0.14	623.143
445029	5	High THC	51.95	0.06	865.833
444872	6	High THC	110.68	0.39	283.795
444847	6	High THC	96.36	0.28	344.143
444874	6	High THC	67.29	0.09	747.667
444862	6	High THC	76.2	0.1	762
444919	7	High THC	101.19	0.6	168.65
444895	7	High THC	101.71	0.58	175.362
444893	7	High THC	114.41	0.65	176.015
444923	7	High THC	100.66	0.55	183.018
444892	7	High THC	70.71	0.24	294.625
444930	7	High THC	75.46	0.21	359.333
445459	8	High THC	77.03	0.71	108.493
445460	8	High THC	80.86	0.5	161.72
445187	8	High THC	96.17	0.74	129.959
446035	9	High THC	95.26	0.94	101.34
446031	9	High THC	86.29	0.91	94.8242
446060	9	High THC	94.83	0.97	97.7629
446065	9	High THC	89.03	0.63	141.317
445087	10	High THC	109.22	0.78	140.026
445090	10	High THC	119.13	0.78	152.731
445117	10	High THC	107.41	0.69	155.667
445111	10	High THC	99.91	0.52	192.135
445118	10	High THC	114.3	0.58	197.069
445112	10	High THC	102.55	0.52	197.212
445098	10	High THC	115.24	0.57	202.175
445099	10	High THC	102.2	0.5	204.4
445104	10	High THC	82.8	0.39	212.308
445130	10	High THC	103.15	0.47	219.468
445100	10	High THC	109.4	0.47	232.766
445121	10	High THC	83.34	0.33	252.545
445096	10	High THC	88.38	0.34	259.941
445107	10	High THC	93.1	0.34	273.824
445109	10	High THC	94.68	0.29	326.483
445065	11	High THC	107.31	0.46	233.283
445085	11	High THC	84.28	0.36	234.111
445078	11	High THC	93.41	0.39	239.513
445071	11	High THC	76.26	0.31	246
445070	11	High THC	110.43	0.44	250.977
445072	11	High THC	99.21	0.37	268.135
445084	11	High THC	86.02	0.25	344.08
445074	11	High THC	94.22	0.19	495.895
445073	11	High THC	68.24	0.13	524.923
445066	11	High THC	72.94	0.11	663.091
445055	11	High THC	73.28	0.11	666.182
444810	12	High THC	93.51	4.08	22.9191
445419	13	High THC	108.03	0.79	136.747
445421	13	High THC	85.26	0.43	198.279
444954	14	High THC	101.33	3.74	27.0936
444978	14	High THC	91.99	2.94	31.2891
444968	14	High THC	108.53	3.3	32.8879
444943	14	High THC	107.97	3.04	35.5164
444964	14	High THC	88.27	2.47	35.7368
444979	14	High THC	77.12	2.13	36.2066
444982	14	High THC	122.13	3.35	36.4567
444958	14	High THC	110.81	2.04	54.3186
444963	14	High THC	106.44	0.79	134.734
444975	14	High THC	108.24	0.75	144.32
444953	14	High THC	98.12	0.59	166.305
444981	14	High THC	94.9	0.54	175.741
444976	14	High THC	108.26	0.54	200.481
444973	14	High THC	124.63	0.54	230.796
444977	14	High THC	139.75	0.5	279.5
444698	15	High THC	90.67	3.11	29.1543
444735	15	High THC	83.63	2.53	33.0553
444722	15	High THC	82.52	2.29	36.0349
444719	15	High THC	84	2.05	40.9756
444723	15	High THC	98.81	2.26	43.7212
444693	15	High THC	75.98	1.66	45.7711
444712	15	High THC	68.89	1.06	64.9906
444726	15	High THC	103.3	0.54	191.296
