# Supplementary material for: The Cannabis Plant as a Complex System: Interrelationships between Cannabinoid Compositions, Morphological, Physiological and Phenological Traits
Source: Plants (Basel). 2023 Jan 21;12(3):493. doi: 10.3390/plants12030493 (PMC9919051; doi:10.3390/plants12030493)
Supplement: Supplementary file 1 [file plants-12-00493-s001.zip › Supplementary/Table S3- Variation between the highest and lowest measured cannabinoid quantities .xlsx]

## Sheet: Sheet1
Raw Data	Rep.	Genotype ID	CBD (mg/g)	THC (mg/g)	CBG (mg/g)	CBC (mg/g)	CBN (mg/g)	THCV (mg/g)	CBDV (mg/g)	TS-CBG (mg/g)	TS-CBGV (mg/g)	Total Cannabinoids (mg/g)
	1	446060		86.9249	1.13871	0.679919	0.829231	0.857244		90.1544	0.863272	90.6747
	2	446060		89.7825	2.30503	0.705847	1.14688	0.950674		94.5468	0.957359	95.134
	3	446060		83.6536	1.25514	1.10286	0.5309	0.984196		87.1	0.991117	87.9062
	4	446060		90.9623	1.57346	0.759348	0.776491	0.932543		94.6788	0.9391	95.3191
	5	446060		93.6583	2.25428	1.13414	0.68683	1.05348		98.3589	1.06089	99.0725
	1	446039	32.1691	14.5006	1.5433	2.19655	0.158609	1.12803	1.5004	50.8845	2.64689	53.1965
	2	446039	20.8286	9.63568	0.660086	1.37993	0.135897	0.956496	1.27654	32.847	2.24871	34.8732
	3	446039	12.8323	6.66001	0.603994	0.960095	0.401641	0.423366	0.58515	21.5971	1.0156	22.4666
	4	446039	14.0193	6.40102	0.599552	0.855103	0.435769	0.730854	1.00119	22.4557	1.74421	24.0428
	5	446039	33.1602	15.6341	1.40694	2.46709	0.241783	1.00332	1.20323	53.2435	2.22204	55.1166
Table S3: Variation between the highest and lowest measured cannabinoid quantities across five replicates of two examined genotypes. S3 A) High-THC genotype (corresponds with the data presented in Figure 6A), S3 B) Blended THC:CBD genotype (corresponds with the data presented in Figure 6B).
	Table S3A) High-THC genotype					Table S3B) Blended THC:CBD genotype
	(genotype ID:446060)					(genotype ID: 446039)
	Cannabinoid	Highest value	Lowest value	Ratio		Cannabinoid	Highest value	Lowest value	Ratio
	CBD					CBD	33.1602	12.8323	2.58411
	THC	93.6583	83.6536	1.1196		THC	15.6341	6.40102	2.44243
	CBG	2.30503	1.13871	2.02425		CBG	1.5433	0.599552	2.57408
	CBC	1.13414	0.679919	1.66805		CBC	2.46709	0.855103	2.88514
	CBN	1.14688	0.5309	2.16026		CBN	0.435769	0.135897	3.20662
	THCV	1.05348	0.857244	1.22892		THCV	1.12803	0.423366	2.66444
	CBDV					CBDV	1.5004	0.58515	2.56413
	TS-CBG	98.3589	87.1	1.12926		TS-CBG	53.2435	21.5971	2.46531
	TS-CBGV	1.06089	0.863272	1.22892		TS-CBGV	2.64689	1.0156	2.60624
	TC	99.0725	87.9062	1.12702		TC	55.1166	22.4666	2.45327
